# Supplementary material for: Study of Humoral Responses against Lomentospora/Scedosporium spp. and Aspergillus fumigatus to Identify L. prolificans Antigens of Interest for Diagnosis and Treatment
Source: Vaccines (Basel). 2019 Dec 10;7(4):212. doi: 10.3390/vaccines7040212 (PMC6963885; doi:10.3390/vaccines7040212)
Supplement: Supplementary file 1 [file vaccines-07-00212-s001.zip]

Archive with 3 entries (2 files):
- vaccines-643017-supplementary/
- vaccines-643017-supplementary/Figure S1.png
- vaccines-643017-supplementary/Figure S2.png
